# Supplementary material for: Oat Kilning and Its Effects on Liquid Oat-Base Production
Source: Foods. 2024 Dec 17;13(24):4083. doi: 10.3390/foods13244083 (PMC11675130; doi:10.3390/foods13244083)
Supplement: Supplementary file 1 [file foods-13-04083-s001.zip]

Archive with 1 entries (1 files):
- foods-3333296-supplementary.pdf
